# Supplementary material for: DEPP Deficiency Contributes to Browning of White Adipose Tissue
Source: Int J Mol Sci. 2022 Jun 12;23(12):6563. doi: 10.3390/ijms23126563 (PMC9223522; doi:10.3390/ijms23126563)
Supplement: Supplementary file 1 [file ijms-23-06563-s001.zip]

Archive with 1 entries (1 files):
- ijms-1751965-supplementary.pdf
